# Supplementary material for: Successful Control of an Outbreak by Phenotypically Identified Extended-Spectrum Beta-Lactamase–Producing Klebsiella pneumoniae in a Neonatal Intensive Care Unit
Source: Antibiotics (Basel). 2022 Nov 18;11(11):1649. doi: 10.3390/antibiotics11111649 (PMC9686647; doi:10.3390/antibiotics11111649)
Supplement: Supplementary file 1 [file antibiotics-11-01649-s001.zip]

Archive with 1 entries (1 files):
- antibiotics-1989260-supplementary.pdf
